# Supplementary material for: Differences in the distribution of triggers among resting state networks in patients with juvenile myoclonic epilepsy explained by network analysis
Source: Front Neurosci. 2023 Oct 4;17:1214687. doi: 10.3389/fnins.2023.1214687 (PMC10582565; doi:10.3389/fnins.2023.1214687)
Supplement: Supplementary file 1 [file Data_Sheet_1.ZIP]

Archive with 20 entries (16 files):
- Supplementary material/
- Supplementary material/Code/
- Supplementary material/Code/3-4.py
- Supplementary material/Code/Risk of bias summary.png
- Supplementary material/Code/plot_betweenness_centrality(1).py
- Supplementary material/Code/plot_betweenness_centrality(节点缩减).py
- Supplementary material/Code/plot_betweenness_centrality(调试).py
- Supplementary material/Code/plot_betweenness_centrality.py
- Supplementary material/Code/plot_dedensification.py
- Supplementary material/Code/plot_degree.py
- Supplementary material/Date/
- Supplementary material/Date/WormNet.v3.benchmark.txt
- Supplementary material/Date/meta(数据分析).xlsx
- Supplementary material/Date/meta.xlsx
- Supplementary material/Date/新建 Microsoft Word 文档.docx
- Supplementary material/Date/检索式.docx
- Supplementary material/Other/
- Supplementary material/Other/EEG_fMRI信息融合技术及应用研究_董立.caj
- Supplementary material/Other/基于多模态神经成像的全面性癫痫多维度脑连接特征研究_蒋思思.caj
- Supplementary material/Other/基于磁共振脑成像的青少年肌阵挛癫痫研究_蒋思思.caj
