# Supplementary material for: Differences in the distribution of triggers among resting state networks in patients with juvenile myoclonic epilepsy explained by network analysis
Source: Front Neurosci. 2023 Oct 4;17:1214687. doi: 10.3389/fnins.2023.1214687 (PMC10582565; doi:10.3389/fnins.2023.1214687)
Supplement: Supplementary file 1 [file Data_Sheet_1.ZIP › Supplementary material/Code/3-4.py]

import matplotlib.pyplot as plt
import networkx as nx

plt.suptitle("Dedensification")

original_graph = nx.DiGraph()
red_nodes = ["BG", "Cere", "Tha"]
white_nodes = [ "VC", "PFC", "SMA" ]
node_sizes = [250 for node in white_nodes + red_nodes]
node_colors = ["white" for n in white_nodes] + ["red" for n in red_nodes]

original_graph.add_nodes_from(white_nodes + red_nodes)
original_graph.add_edges_from(
    [
        ("Cere", "VC",{'lable':'1'}),
        ("Cere", "SMA",{'lable':'-1'}),
        ("BG","SMA",{'lable':'-1'}),
        ("BG", "Cere",{'label':'1'}),
        ("Tha","PFC",{'label':'-1'}),
        ("BG", "Tha",{'label':'1'}),
        ("Tha", "VC",{'label':'-1'}),
        ("VC", "Tha",{'label':'-1'}),
        ("SMA","VC",{'label':'-1'}),
        ("Cere", "VC",{'label':'1'}),
        ("BG","Cere",{'label':"1"}),
        ("Tha","Cere",{'label':'1'}),
        ("PFC", "SMA",{'label':'1'}),
        ("Cere", "PFC",{'label':'-1'}),
        ("Tha","PFC",{'label':'-1'})


    ]
)
base_options = {"with_labels": True, "edgecolors": "black"}
pos = {
    "Cere": (0, 2),
    "Tha": (1, 1),
    "VC": (2, 0),
    "BG": (3, 2),
    "SMA": (2, 3),
    "PFC": (4, 2),
}
ax1 = plt.subplot(1, 2, 1)
plt.title("Original (%s edges)" % original_graph.number_of_edges())
nx.draw_networkx(original_graph, pos=pos, node_color=node_colors, **base_options)

nonexp_graph, compression_nodes = nx.summarization.dedensify(
    original_graph, threshold=2, copy=False
)
nonexp_node_colors = list(node_colors)
nonexp_node_sizes = list(node_sizes)
for node in compression_nodes:
    nonexp_node_colors.append("yellow")
    nonexp_node_sizes.append(600)
plt.subplot(1, 2, 2)

plt.title("Dedensified (%s edges)" % nonexp_graph.number_of_edges())
nonexp_pos = {
    "Cere": (0, 2),
    "Tha": (1, 1),
    "VC": (2, 0),
    "BG": (3, 2),
    "SMA": (2, 3),
    "PFC": (4, 2),
}
c_nodes = list(compression_nodes)
c_nodes.sort()
for spot, node in enumerate(c_nodes):
    nonexp_pos[node] = (2, spot + 2)
nx.draw_networkx(
    nonexp_graph,
    pos=nonexp_pos,
    node_color=nonexp_node_colors,
    node_size=nonexp_node_sizes,
    **base_options,
)

plt.tight_layout()
plt.show()import matplotlib.pyplot as plt
import networkx as nx

plt.suptitle("Dedensification")

original_graph = nx.DiGraph()
red_nodes = ["BG", "Cere", "Tha"]
white_nodes = [ "VC", "PFC", "SMA" ]
node_sizes = [250 for node in white_nodes + red_nodes]
node_colors = ["white" for n in white_nodes] + ["red" for n in red_nodes]

original_graph.add_nodes_from(white_nodes + red_nodes)
original_graph.add_edges_from(
    [
("Cere", "VC",{'lable':'1'}),
        ("Cere", "SMA",{'lable':'-1'}),
        ("BG","SMA",{'lable':'-1'}),
        ("BG", "Cere",{'label':'1'}),
        ("Tha","PFC",{'label':'-1'}),
        ("BG", "Tha",{'label':'1'}),
        ("Tha", "VC",{'label':'-1'}),
        ("VC", "Tha",{'label':'-1'}),
        ("SMA","VC",{'label':'-1'}),
        ("Cere", "VC",{'label':'1'}),
        ("BG","Cere",{'label':"1"}),
        ("Tha","Cere",{'label':'1'}),
        ("PFC", "SMA",{'label':'1'}),
        ("Cere", "PFC",{'label':'-1'}),
        ("Tha","PFC",{'label':'-1'})
    ]
)
base_options = {"with_labels": True, "edgecolors": "black"}
pos = {
     "Cere": (0, 2),
    "Tha": (1, 1),
    "VC": (2, 0),
    "BG": (3, 2),
    "SMA": (2, 3),
    "PFC": (4, 2),
}
ax1 = plt.subplot(1, 2, 1)
plt.title("Original (%s edges)" % original_graph.number_of_edges())
nx.draw_networkx(original_graph, pos=pos, node_color=node_colors, **base_options)

nonexp_graph, compression_nodes = nx.summarization.dedensify(
    original_graph, threshold=2, copy=False
)
nonexp_node_colors = list(node_colors)
nonexp_node_sizes = list(node_sizes)
for node in compression_nodes:
    nonexp_node_colors.append("yellow")
    nonexp_node_sizes.append(600)
plt.subplot(1, 2, 2)

plt.title("Dedensified (%s edges)" % nonexp_graph.number_of_edges())
nonexp_pos = {
    "Cere": (0, 2),
    "Tha": (1, 1),
    "VC": (2, 0),
    "BG": (3, 2),
    "SMA": (2, 3),
    "PFC": (4, 2),
}
c_nodes = list(compression_nodes)
c_nodes.sort()
for spot, node in enumerate(c_nodes):
    nonexp_pos[node] = (2, spot + 2)
nx.draw_networkx(
    nonexp_graph,
    pos=nonexp_pos,
    node_color=nonexp_node_colors,
    node_size=nonexp_node_sizes,
    **base_options,
)

plt.tight_layout()
plt.show()
