# Supplementary material for: Differences in the distribution of triggers among resting state networks in patients with juvenile myoclonic epilepsy explained by network analysis
Source: Front Neurosci. 2023 Oct 4;17:1214687. doi: 10.3389/fnins.2023.1214687 (PMC10582565; doi:10.3389/fnins.2023.1214687)
Supplement: Supplementary file 1 [file Data_Sheet_1.ZIP › Supplementary material/Code/plot_betweenness_centrality(1).py]

"""
======================
Betweenness Centrality
======================

Betweenness centrality measures of positive gene functional associations
using WormNet v.3-GS.

Data from: https://www.inetbio.org/wormnet/downloadnetwork.php
"""

from random import sample
import networkx as nx
import matplotlib.pyplot as plt


G = nx.read_edgelist("WormNet.v3.benchmark.txt")

# largest connected component
components = nx.connected_components(G)
largest_component = max(components, key=len)
H = G.subgraph(largest_component)

# compute centrality
centrality = nx.betweenness_centrality(H, k=1, endpoints=True)

# compute community structure
lpc = nx.community.label_propagation_communities(H)
community_index = {n: i for i, com in enumerate(lpc) for n in com}

#### draw graph ####
fig, ax = plt.subplots(figsize=(20, 15))
pos = nx.circular_layout(H, scale=1, dim=2)
node_color = [community_index[n] for n in H]
node_size = [v * 8000 for v in centrality.values()]
nx.draw_networkx(
    H,
    pos=pos,
    with_labels=centrality,
    node_color=node_color,
    node_size=node_size,
    edge_color="gainsboro",
    alpha=0.4,
)

# Title/legend
font = {"color": "k", "fontweight": "bold", "fontsize": 20}
ax.set_title("Gene functional association network (C. elegans)", font)
# Change font color for legend
font["color"] = "r"

ax.text(
    0.80,
    0.10,
    "node color = community structure",
    horizontalalignment="center",
    transform=ax.transAxes,
    fontdict=font,
)
ax.text(
    0.80,
    0.06,
    "node size = betweenness centrality",
    horizontalalignment="center",
    transform=ax.transAxes,
    fontdict=font,
)

# Resize figure for label readability
ax.margins(0.1, 0.05)
fig.tight_layout()
plt.axis("on")
plt.show()
