# Supplementary material for: Differences in the distribution of triggers among resting state networks in patients with juvenile myoclonic epilepsy explained by network analysis
Source: Front Neurosci. 2023 Oct 4;17:1214687. doi: 10.3389/fnins.2023.1214687 (PMC10582565; doi:10.3389/fnins.2023.1214687)
Supplement: Supplementary file 1 [file Data_Sheet_1.ZIP › Supplementary material/Code/plot_dedensification.py]

"""
===============
Dedensification
===============

"""
import matplotlib.pyplot as plt
import networkx as nx

plt.suptitle("Dedensification")

original_graph = nx.DiGraph()
red_nodes = ["BG", "Cere", "Tha"]
white_nodes = [ "VC", "PFC", "SMA" ]
node_sizes = [250 for node in white_nodes + red_nodes]
node_colors = ["white" for n in white_nodes] + ["red" for n in red_nodes]

original_graph.add_nodes_from(white_nodes + red_nodes)
original_graph.add_edges_from(
    [
        ("VC", "Tha"),
        ("Tha", "VC"),
        ("Cere", "VC"),
        ("Tha", "BG"),
        ("BG", "SMA"),
        ("Cere", "SMA"),
        ("Cere", "BG"),
        ("Cere", "Tha"),
        ("Tha", "Cere"),
        ("SMA", "PFC"),
        ("PFC", "SMA")
    ]
)
base_options = {"with_labels": True, "edgecolors": "black" }
pos = {
    "Cere": (0, 2),
    "Tha": (1, 1),
    "VC": (2, 0),
    "BG": (3, 2),
    "SMA": (2, 3),
    "PFC": (4, 2),

}
ax1 = plt.subplot(1, 2, 1)
plt.title("Original (%s edges)" % original_graph.number_of_edges())
nx.draw_networkx(original_graph, pos=pos, node_color=node_colors, **base_options)

nonexp_graph, compression_nodes = nx.summarization.dedensify(
    original_graph, threshold=2, copy=False
)


plt.tight_layout()
plt.show()
