# Supplementary material for: Differences in the distribution of triggers among resting state networks in patients with juvenile myoclonic epilepsy explained by network analysis
Source: Front Neurosci. 2023 Oct 4;17:1214687. doi: 10.3389/fnins.2023.1214687 (PMC10582565; doi:10.3389/fnins.2023.1214687)
Supplement: Supplementary file 1 [file Data_Sheet_1.ZIP › Supplementary material/Code/plot_degree.py]

"""
===============
Degree Analysis
===============

"""
import networkx as nx
import numpy as np
import matplotlib.pyplot as plt

G = nx.read_edgelist("WormNet.v3.benchmark.txt")

degree_sequence = sorted((d for n, d in G.degree()), reverse=True)
dmax = max(degree_sequence)

fig = plt.figure("WormNet.v3.benchmark.txt", figsize=(10, 10))

# Create a gridspec for adding subplots of different sizes
axgrid = fig.add_gridspec(4, 4)

ax0 = fig.add_subplot(axgrid[0:3, :])
Gcc = G.subgraph(sorted(nx.connected_components(G), key=len, reverse=True)[0])
pos = nx.spring_layout(Gcc, seed=88)
nx.draw_networkx_nodes(Gcc, pos, ax=ax0, node_size=100)
nx.draw_networkx_edges(Gcc, pos, ax=ax0, alpha=0.5)
nx.draw_networkx_labels(G, pos,)
ax0.set_title("Connected components of JME")
ax0.set_axis_off()

ax1 = fig.add_subplot(axgrid[3:, :2])
ax1.plot(degree_sequence,"b-", marker="o",data=nx.draw_networkx_labels)
ax1.set_title("Degree Rank Plot")
ax1.set_ylabel("Degree")
ax1.set_xlabel("Rank")

ax2 = fig.add_subplot(axgrid[3:, 2:])
ax2.bar(*np.unique(degree_sequence, return_counts=True))
ax2.set_title("Degree histogram")
ax2.set_xlabel("Degree")
ax2.set_ylabel("Brain Area")

fig.tight_layout()
plt.show()
