# Supplementary material for: Differences in the distribution of triggers among resting state networks in patients with juvenile myoclonic epilepsy explained by network analysis
Source: Front Neurosci. 2023 Oct 4;17:1214687. doi: 10.3389/fnins.2023.1214687 (PMC10582565; doi:10.3389/fnins.2023.1214687)
Supplement: Supplementary file 1 [file Data_Sheet_1.ZIP › Supplementary material/Date/WormNet.v3.benchmark.txt]

ITG		PFC
ITG		Pari
VC		PFC
SMC		SMC
PFC		MTG
PFC		Pari
MTG		Pari
Cere		PFC
Cere		SMA
Cere		VC
Cere		MFG
Cere		MTG
Cere		FG
Cere		Prec
Cere		IFG
BG		Hipp
BG		mACC
BG		Pari
BG		Pari
BG		SMC
BG		IFG
BG		Cere
BG		SmG
BG		VC
BG		Cere
BG		BG
BG		VC
BG		SMA
BG		SFG
Tha		Cere
Tha		Tha
Tha		SFG
VC		Ins
VC		pACC
VC		mACC
VC		Cere
VC		ITG
VC		MTG
VC		SFG
Hipp		ITG
Hipp		SFG
Hipp		SMC
Hipp		Pari
Cere		Prec
Cere		ITG
Cere		SFG
Cere		IFG
Tha		Ins
Tha		VC
Tha		BG
Tha		pACC
Tha		Prec
Tha		Hipp
Tha		SMC
Tha		SMA
Tha		BG
SMA		PFC
SMA		SMC
SMA		SMC
SMA		SMC
SMA		MTG
SMA		ITG
SMA		STG
SMA		VC
SMA		Pari
SMA		BG
Pari		BG
Tha		PFC
Tha		Prec
Tha		SMC
Tha		PFC
PFC		VC
PFC		pACC
PFC		mACC
PFC		SMC
PFC		SMA
PFC		Cere
SFG		pACC
SFG		mACC
SFG		SMC
SFG		SMA
SFG		Cere
Cere		SMA
Cere		SMC
SFG		SMA
SMA		pACC
SMA		mACC
SMA		SMC
