# Supplementary material for: Differences in the distribution of triggers among resting state networks in patients with juvenile myoclonic epilepsy explained by network analysis
Source: Front Neurosci. 2023 Oct 4;17:1214687. doi: 10.3389/fnins.2023.1214687 (PMC10582565; doi:10.3389/fnins.2023.1214687)
Supplement: Supplementary file 1 [file Data_Sheet_1.ZIP › Supplementary material/Date/meta(数据分析).xlsx]

## Sheet: Sheet1
	JME	HC	前扣带	顶上小叶-顶下小叶	中央前回-中央后回-后扣带回-旁中央小叶	辅助运动区	楔前叶	海马	额上回	额中回	额下回	颞上回	颞中回	颞下回	小脑	角回-踞状上回	基底节	丘脑
2	36	0	+	+	+			-	+
4	26	26											+
5	25	24			+	-			-				-		+	-
8	34	34							+		-	-		+	+
9	22	25														+		+
13	26	26	+		+		+		+	+	+
18	29	28
20	32	60		-									+		-
22	34	34			+		+	+							+		+
24	33	45							+	+	+
25	11	0							+	+	+
28	18	0	+	-	-		+						-	+	+	-	+
30	7	0					+											+
47	56	100			+	+						+			-			+
蒋	19	22				+	-			-
总计：	408	424	2	2	6	3	5	2	6	3	3	2	4	2	5	3	2	3
						7			6			4
