# Supplementary material for: Differences in the distribution of triggers among resting state networks in patients with juvenile myoclonic epilepsy explained by network analysis
Source: Front Neurosci. 2023 Oct 4;17:1214687. doi: 10.3389/fnins.2023.1214687 (PMC10582565; doi:10.3389/fnins.2023.1214687)
Supplement: Supplementary file 1 [file Data_Sheet_1.ZIP › Supplementary material/Date/meta.xlsx]

## Sheet: Sheet1
		name of author and article	doi	JME：HC
1	排	Yang T, Altered dynamic functional connectivity of striatal-cortical circuits in Juvenile Myoclonic Epilepsy	10.1016/j.seizure.2022.07.002
2	纳	Lee HJ, Structural and functional connectivity in newly diagnosed juvenile myoclonic epilepsy.	10.1111/ane.13079	36：36
3	排	Wang Y. Juvenile myoclonic epilepsy has hyper dynamic functional connectivity in the dorsolateral frontal cortex	10.1016/j.nicl.2018.11.014
				25：24
4	纳	Routley B, Juvenile myoclonic epilepsy shows increased posterior theta, and reduced sensorimotor beta resting connectivity.	10.1016/j.eplepsyres.2020.106324.	26：26
5	纳	Zhong C,Altered Structural and Functional Connectivity of Juvenile Myoclonic Epilepsy: An fMRI study	10.1155/2018/7392187	25：24
6	排（光敏）	Ur Özçelik，Functional connectivity disturbances of ascending reticular activating system and posterior thalamus in juvenile myoclonic epilepsy in relation with photosensitivity: A resting-state fMRI study	10.1016/j.eplepsyres.2021.106569	1 day, 5:28:00
7	排(综述)	Koepp MJ，Juvenile myoclonic epilepsy neuroimaging findings.	10.1016/j.yebeh.2012.06.035.
8	纳	Ma L， Altered Cerebro-Cerebellar Effective Connectivity in New-Onset Juvenile Myoclonic Epilepsy	10.3390/brainsci12121658.	1 day, 10:34:00
9	纳	Jiang S Aberrant Thalamocortical Connectivity in Juvenile Myoclonic Epilepsy.	10.1142/S0129065717500344	22:25:00
10	排	Kazis D,Gray Matter Changes in Juvenile Myoclonic Epilepsy. A Voxel-Wise Meta-Analysis.	10.3390/medicina57111136
11	纳（认知）	O'Muircheartaigh J, Abnormal thalamocortical structural and functional connectivity in juvenile myoclonic epilepsy	10.1093/brain/aws296	1 day, 4:28:00
12		Kim J. Can we predict drug response by functional connectivity in patients with juvenile myoclonic epilepsy?	10.1016/j.clineuro.2020.106119.	1 day, 14:40:00	EEG
13	纳（排）	Lopes MA, A computational biomarker of juvenile myoclonic epilepsy from resting-state MEG.	10.1016/j.clinph.2020.12.021.	1 day, 2:26:00
14	纳（灰质）	Wandschneider B,Developmental MRI markers cosegregate juvenile patients with myoclonic epilepsy and their healthy siblings.	10.1212/WNL.0000000000008173
15	纳（排）	Caciagli L, Abnormal hippocampal structure and function in juvenile myoclonic epilepsy and unaffected siblings.	10.1093/brain/awz215.	1 day, 13:20:00	JME海马体积减少，功能发育不良
16	排	Vataman A， Dynamic flexibility and controllability of network communities in juvenile myoclonic epilepsy.	10.1016/j.nbd.2023.106055.
17	纳（任务态）	Vulliemoz S, Connectivity of the supplementary motor area in juvenile myoclonic epilepsy and frontal lobe epilepsy.	10.1111/j.1528-1167.2010.02770.x.	15:18:00
18	纳	Vollmar C, Altered microstructural connectivity in juvenile myoclonic epilepsy: the missing link.	10.1212/WNL.0b013e3182563b44	1 day, 5:28:00
19	纳（排）	Liu J,Aberrant dynamic structure-function relationship of rich-club organization in treatment-naïve newly diagnosed juvenile myoclonic epilepsy	10.1002/hbm.25873	04:40:00
20	纳	Jia X,Disrupted Coupling Between the Spontaneous Fluctuation and Functional Connectivity in Idiopathic Generalized Epilepsy.	10.3389/fneur.2018.00838.	32：60
21	纳（排）	Dong L,Complex discharge-affecting networks in juvenile myoclonic epilepsy: A simultaneous EEG-fMRI study	10.1002/hbm.23256.		以脑网络而不是脑区为结果分析
22	纳	Caeyenberghs K, Hyperconnectivity in juvenile myoclonic epilepsy: a network analysis.	10.1016/j.nicl.2014.11.018.	1 day, 10:34:00
23	纳（排）	Vollmar C,Motor system hyperconnectivity in juvenile myoclonic epilepsy: a cognitive functional magnetic resonance imaging study	10.1093/brain/awr098
24	纳	Kim JB ，Altered thalamocortical functional connectivity in idiopathic generalized epilepsy.	10.1111/epi.12580.	1 day, 9:45:00
25		Ke M, The Local Topological Reconfiguration in the Brain Network After Targeted Hub Dysfunction Attacks in Patients With Juvenile Myoclonic Epilepsy	10.3389/fnins.2022.864040.
26		Lee C,Altered Network Characteristics of Spike-Wave Discharges in Juvenile Myoclonic Epilepsy	10.1177/1550059415621831.	11	EEG
27	排	Clemens B，Neurophysiology of juvenile myoclonic epilepsy: EEG-based network and graph analysis of the interictal and immediate preictal states	10.1016/j.eplepsyres.2013.06.017.	19:19:00	EEG
28	纳	Qin Y，BOLD-fMRI activity informed by network variation of scalp EEG in juvenile myoclonic epilepsy	10.1016/j.nicl.2019.101759.	18
29	排	Zhang Z, Altered dynamic effective connectivity of the default mode network in newly diagnosed drug-naïve juvenile myoclonic epilepsy	10.1016/j.nicl.2020.102431.
30		Lee C, Causal influence of epileptic network during spike-and-wave discharge in juvenile myoclonic epilepsy.	10.1016/j.eplepsyres.2013.11.005.	7	EEG
31	排	Yang J, Changes in Dynamics Within and Between Resting-State Subnetworks in Juvenile Myoclonic Epilepsy Occur at Multiple Frequency Bands.	10.3389/fneur.2018.00448.
32	排	Martins da Silva A, Photosensitivity and epilepsy: Current concepts and perspectives-A narrative review.	10.1016/j.seizure.2017.04.001.
33	排	Poleon S, Photosensitivity in generalized epilepsies.	10.1016/j.yebeh.2016.10.040.
34	排	Pathak S, DNA methylation of the BRD2 promoter is associated with juvenile myoclonic epilepsy in Caucasians	10.1111/epi.14058.
35	排（任务态）	Paulus FM, Fronto-insula network activity explains emotional dysfunctions in juvenile myoclonic epilepsy ：combined evidence from pupillometry and fMRI	10.1016/j.cortex.2015.01.018.	15:15:00
36	排	Wandschneider B, Motor co-activation in siblings of patients with juvenile myoclonic epilepsy: an imaging endophenotype?	10.1093/brain/awu175.
37	排	Ding L. Dynamics of sensorimotor cortex activation during absence and myoclonic seizures in a mouse model of juvenile myoclonic epilepsy.	10.1111/epi.13493.
38	排	Rossi J, Can Disruption of Basal Ganglia-Thalamocortical Circuit in Wilson Disease Be Associated with Juvenile Myoclonic Epilepsy Phenotype?	10.3390/brainsci12050553.
39	排（综述）	Rektor I, Third International Congress on Epilepsy, Brain, and Mind: Part 2.	10.1016/j.yebeh.2015.07.014.
40	排（综述）	Parsons N, Default mode network dysfunction in idiopathic generalised epilepsy.	10.1016/j.eplepsyres.2019.106254.
41	排（综述）	Craiu D. What is special about the adolescent (JME) brain?	10.1016/j.yebeh.2012.12.008.		皮质区域（额叶和顶叶）和深层结构（丘脑前部、壳核和尾状核）的灰质（GM）体积减少。
42	排	Dömötör J. Decrease of global current source density predicts successful treatment in absence and juvenile myoclonic epilepsies	10.1016/j.eplepsyres.2017.03.006.
43	排（动物实验）	Ding L, Cortical activation in generalized seizures.	10.1111/epi.16306.
44	排	Ratcliffe C,Cognitive Function in Genetic Generalized Epilepsies: Insights From Neuropsychology and Neuroimaging.	10.3389/fneur.2020.00144.
45	排（综述）	Kay B, EEG/fMRI contributions to our understanding of genetic generalized epilepsies.	10.1016/j.yebeh.2014.02.030.
46	排（动物实验）	Cerulli Irelli E, EEG Markers of Treatment Resistance in Idiopathic Generalized Epilepsy: From Standard EEG Findings to Advanced Signal Analysis.	10.3390/biomedicines10102428
47	纳	Lee DA, Network characteristics of genetic generalized epilepsy: Are the syndromes distinct?	10.1016/j.seizure.2020.09.022.	56：100
48	排	Qin Y，Rhythmic Network Modulation to Thalamocortical Couplings in Epilepsy.	10.1142/S0129065720500148	21:20:00	脑网络之间的相关性
49	排	Velíšek L, GABAergic neuron deficit as an idiopathic generalized epilepsy mechanism: the role of BRD2 haploinsufficiency in juvenile myoclonic epilepsy.	10.1371/journal.pone.0023656.
50	排（失神性癫痫）	Carney PW, Nodular heterotopia and absence seizures: fMRI evidence that they may be connected.	10.1016/j.eplepsyres.2013.07.005.
